# Supplementary material for: Successful rotational atherectomy of left main stem with double kiss crush stenting using double guiding catheter: a case report
Source: Eur Heart J Case Rep. 2021 Dec 4;5(12):ytab481. doi: 10.1093/ehjcr/ytab481 (PMC8759481; doi:10.1093/ehjcr/ytab481)
Supplement: ytab481_Supplementary_Data [file ytab481_supplementary_data.zip]

Archive with 2 entries (2 files):
- Slide Set November 2021.pptx
- IVUS LMS.mp4
